# Supplementary material for: A happy accident: a novel turfgrass reference genome
Source: G3 (Bethesda). 2023 Apr 1;13(6):jkad073. doi: 10.1093/g3journal/jkad073 (PMC10234399; doi:10.1093/g3journal/jkad073)
Supplement: jkad073_Supplementary_Data [file jkad073_supplementary_data.zip]

Archive with 6 entries (6 files):
- Supplementary_Figures_G3-2023-404165.pdf
- Table_S1_G3-2023-404165.xlsx
- Table_S2_G3-2023-404165.xlsx
- Table_S3_G3-2023-404165.xlsx
- Table_S4_G3-2023-404165.xlsx
- Table_S5_G3-2023-404165.xlsx
