# Supplementary material for: A happy accident: a novel turfgrass reference genome
Source: G3 (Bethesda). 2023 Apr 1;13(6):jkad073. doi: 10.1093/g3journal/jkad073 (PMC10234399; doi:10.1093/g3journal/jkad073)
Supplement: jkad073_Supplementary_Data [file jkad073_supplementary_data.zip › Table_S2_G3-2023-404165.xlsx]

## Sheet: Sheet1
Sequence	GenBank ID
ETS	KJ599036.1
ITS	GQ324525.1
TLF	DQ354006.1
matK	MF597563.1
rpoB-trnC	KY987082.1
