# Supplementary material for: A happy accident: a novel turfgrass reference genome
Source: G3 (Bethesda). 2023 Apr 1;13(6):jkad073. doi: 10.1093/g3journal/jkad073 (PMC10234399; doi:10.1093/g3journal/jkad073)
Supplement: jkad073_Supplementary_Data [file jkad073_supplementary_data.zip › Table_S4_G3-2023-404165.xlsx]

## Sheet: Sheet1
GenBank Library Run ID	# of Bases (Gbp)
SRR10042800	5.3
SRR10042801	5.4
SRR10042802	6.3
SRR10042803	5.5
SRR10042804	3.9
SRR10042805	4.8
SRR10042806	4.6
SRR10042807	6.7
SRR10042808	6
SRR10042809	4.6
SRR10042810	7.1
SRR10042811	5.6
SRR10042812	4.6
SRR10042813	5.7
SRR10042814	5.5
SRR10042815	4.5
SRR10042816	4.7
SRR2984344	2.6
SRR2984345	2.6
SRR2984348	4.4
SRR2984349	4.4
SRR2984354	4.4
SRR2984356	4.4
SRR2984357	4.2
SRR2984358	4.2
SRR2984359	3.9
SRR2984360	3.9
SRR2984361	4.1
SRR2984362	4.1
SRR2984363	4.1
SRR2984365	4.2
SRR2984366	4.2
SRR2988071	2.8
SRR2988083	2.8
SRR2989148	2.6
SRR3080123	5.1
SRR3080312	5.3
SRR3080330	5.2
SRR3080332	4.9
SRR3528283	5.7
SRR3538506	4.8
SRR5665003	6.7
SRR5665004	6.1
SRR5665005	6.1
SRR5665006	7.6
SRR5665007	6.6
SRR5665008	6.8
SRR6413558	6.4
SRR6413559	6.4
SRR6413560	6.5
SRR6413561	6.5
SRR8509619	6.6
SRR8509620	6.7
SRR8509623	7.2
SRR8509624	6.5
SRR8509625	6.8
SRR8509626	6.5
SRR8509627	6.8
